# Supplementary material for: Microbial bile salt hydrolase activity influences gene expression profiles and gastrointestinal maturation in infant mice
Source: Gut Microbes. 2022 Nov 24;14(1):2149023. doi: 10.1080/19490976.2022.2149023 (PMC9704388; doi:10.1080/19490976.2022.2149023)
Supplement: Supplemental Material [file KGMI_A_2149023_SM9587.zip]

Archive with 9 entries (9 files):
- Núñez-Sánchez Supp Material 1 (1).pdf
- Núñez-Sánchez Supp Material 2.pdf
- Núñez-Sánchez Supp Material 3.pdf
- Núñez-Sánchez Supp Material 4.pdf
- Núñez-Sánchez Supp Material 5.pdf
- Núñez-Sánchez Supp Material 6.pdf
- Núñez-Sánchez Supp Material 7.pdf
- Núñez-Sánchez Supp Material 8.pdf
- Núñez-Sánchez Supp Material R1 (3).pdf
